# Supplementary material for: Comparison of Growth Performance and Plasma Metabolomics between Two Sire-Breeds of Pigs in China
Source: Genes (Basel). 2023 Aug 27;14(9):1706. doi: 10.3390/genes14091706 (PMC10531030; doi:10.3390/genes14091706)
Supplement: Supplementary file 1 [file genes-14-01706-s001.zip]

Archive with 1 entries (1 files):
- genes-2554503-supplementary.pdf
